# Supplementary material for: Three-Dimensional-Enabled Surgical Planning for the Correction of Right Partial Anomalous Pulmonary Venous Return
Source: J Clin Med. 2023 Jan 6;12(2):472. doi: 10.3390/jcm12020472 (PMC9863474; doi:10.3390/jcm12020472)
Supplement: Supplementary file 1 [file jcm-12-00472-s001.zip]

Archive with 2 entries (2 files):
- Supplementary material.pdf
- Video.mp4
